# Supplementary material for: Association between Hyperuricemia and Hearing Impairment: Results from the Korean National Health and Nutrition Examination Survey
Source: Medicina (Kaunas). 2023 Jul 9;59(7):1273. doi: 10.3390/medicina59071273 (PMC10385961; doi:10.3390/medicina59071273)
Supplement: Supplementary file 1 [file medicina-59-01273-s001.zip]

Archive with 1 entries (1 files):
- medicina-2442429-supplementary.pdf
